# Supplementary material for: Comparative evaluation of FIB-3 and FIB-4 indices for liver fibrosis screening in workplace-based health checkups
Source: J Occup Health. 2025 Jul 9;67(1):uiaf038. doi: 10.1093/joccuh/uiaf038 (PMC12341935; doi:10.1093/joccuh/uiaf038)
Supplement: Web_Material_uiaf038 [file web_material_uiaf038.zip]

Archive with 1 entries (1 files):
- Supplement_2025-07-07.docx
